# Supplementary material for: The reaction-diffusion basis of animated patterns in eukaryotic flagella
Source: Nat Commun. 2023 Sep 27;14:5638. doi: 10.1038/s41467-023-40338-2 (PMC10533521; doi:10.1038/s41467-023-40338-2)
Supplement: Supplementary file 3 — Description of Additional Supplementary Files [file 41467_2023_40338_MOESM3_ESM.txt]

Description of Additional Supplementary Files

File Name: Supplementary Video 1
Description: Wild-type and mbo2-mutant Chlamydomonas simulations of the RD model at the average fitted parameters in Table 1 of the main text. The experimental average shear distribution of the static mode has been re-introduced to the beat of the wild-type cell for visualization of the asymmetric waveform.

File Name: Supplementary Video 2
Description: Simulations of the full free-sperm chemoEH system at the fitted parameters for bull sperm calculated from the RD model, and given in Table 1 of the main text. The sperm number has been set at Sp=1 to lie in the region of validity of the RD model, and to illustrate the predicted swimming trajectory. Here hydrodynamics does not shape the beat but rather allows progressive propulsion for this beating pattern. The experimental trajectory is qualitatively similar (see Fig. 6 of the main text), although it progresses along a slightly curved path due to a non-zero asymmetric averaged curvature that is present for this cell. In this example, the experimental average shear was not added  to the beat, unlike in Fig. 4b of the main text. 
